# Supplementary material for: Genome-wide transcriptomic analysis of the response of Botrytis cinerea to wuyiencin
Source: PLoS One. 2020 Apr 29;15(4):e0224643. doi: 10.1371/journal.pone.0224643 (PMC7190121; doi:10.1371/journal.pone.0224643)
Supplement: S1 Table — (XLSX) [file pone.0224643.s001.xlsx]

## Sheet: table S2
Table S2. Expression level changes of selected genes and validation by qRT-PCR of B. cinerea in 0 (CK) and 100 μg/mL Wuyiencin treatments.
Functional categories	Gene ID	Gene	Fold change value of gene expression		Primers for qRT-PCR		Product size (bp)	Discription
			RNA seq	qRT-PCR	Forward	Reverse
Amino acid metabolisms	Bcin07g04780	Bcaro8	32.4515	11.393	ggaaccgtccattgctctt	ccatccgcattatttgtatcag	104	Amino transferase n=236 Tax=Fungi TaxID=4751 RepID=K1WI48_MARBU
Amino acid metabolisms	Bcin01g08900		0.110327	0.375446	ctggcgtatcattcaaggttag	tctccaaggtcgaaagcgt	223	Amine oxidase n=3 Tax=sordariomyceta TaxID=715989 RepID=K1XTQ4_MARBU
Amino acid metabolisms	Bcin05g07030		0.0185468	0.014662	tgatagtttggtggagtggca	cttgcggaaaaatggtgatc	169	Amine oxidase n=1 Tax=Phaeomoniella chlamydospora TaxID=158046 RepID=A0A0G2E6U8_9EURO
Amino acid metabolisms	Bcin15g03370		2.73229	1.24571	ttcgtcttgacttcgcctgta	attgtaataaacgctcgccac	171	4-hydroxyphenylpyruvate dioxygenase n=14 Tax=leotiomyceta TaxID=716546 RepID=E3QMT8_COLGM
Amino acid metabolisms	Bcin11g04250		10.4134	5.20766	gcgaagcgatcagccataa	cataatttgtcccattcctcca	122	Dihydrolipoamide acetyltransferase component of pyruvate dehydrogenase complex n=5 Tax=Xylariales TaxID=37989 RepID=A0A1Y2E4A9_9PEZI
Protein synthesis	Bcin03g00590	Bcrps5	3.24287	1.35146	gcgaagattccacccgtat	ttcagccaagcactcagca	161	40S ribosomal protein S5 n=165 Tax=Eukaryota TaxID=2759 RepID=RS5_NEUCR
Protein synthesis	Bcin02g05140	Bcrpl28	3.71708	1.37847	aagatgcctacccatttgagc	gttggttcggtggtgatgtt	135	60s ribosomal l27ae n=4 Tax=leotiomyceta TaxID=716546 RepID=A0A139HYR2_9PEZI
Protein synthesis	Bcin09g05600	Bcrpl30	3.08774	1.17359	cagtcgtttggcacttgttatg	ggtgtttccggcaatgatg	112	60s ribosomal l30 protein n=1 Tax=Rutstroemia sp. NJR-2017a BBW TaxID=2070414 RepID=A0A2S7NRR7_9HELO
Carbon metabolism	Bcin01g00400	Bccyb2	0.170531	0.316652	cgtatggactggcaggtgtag	tcaatcctctggtgtcaatcaat	129	L-lactate dehydrogenase n=8 Tax=leotiomyceta TaxID=716546 RepID=A0A0L1HUB7_9PLEO
Carbon metabolism	Bcin07g06960		0.157865	0.56991	gcgagtgaaatccctggtt	aagacgaccaagacggacag	231	Acetyl-CoA carboxylase n=9 Tax=leotiomyceta TaxID=716546 RepID=A0A179H921_9HYPO
Energy metabolism	Bcin02g03350	Bccox17	3.26304	2.0024	tttctgcaaagcccaagc	caaagccagccatacaactct	144	Cytochrome C oxidase copper chaperone-domain-containing protein n=2 Tax=Pleosporales TaxID=92860 RepID=A0A1Y1ZFB0_9PLEO
Energy metabolism	Bcin16g04640	Bcfdh1	6.182	3.09337	acacgagcaaatccaagcc	tcctccaaatcggtaacacg	228	Formate dehydrogenase n=29 Tax=Eukaryota TaxID=2759 RepID=A7EUN0_SCLS1
Putative secreted proteins	Bcin08g02970	Bcpme1	28.0214	48.5901	ctctaccgctaatactgatcatgtt	gctatcaacccaccattcgt	169	Pectin methylesterases
Putative secreted proteins	Bcin03g00480	Bcxyn11A	18.6658	12.14	cccaaacagagactctacccct	tgcccacttcaaatcatcctc	232	Endo-1,4-beta-xylanase 11A n=31 Tax=Dikarya TaxID=451864 RepID=XY11A_BOTFB
DNA replication and cell cycle	Bcin16g02310	Bcpol1	0.160838	0.283276	atggtatcacagccagcagc	aggatgttgtttccgtaggttg	195	DNA polymerase n=3 Tax=Leotiomycetes TaxID=147548 RepID=N1JDG7_BLUG1
DNA replication and cell cycle	Bcin08g00460	Bcpri2	0.265541	0.778055	gaacggcaatcatttgtagagg	ctctcccagtctactttgaacca	152	DNA primase large subunit (Fragment) n=4 Tax=sordariomyceta TaxID=715989 RepID=A0A166LF74_9PEZI
DNA replication and cell cycle	Bcin01g06320	Bcpol30	0.310728	0.871615	ataccgtcaagatgttagaagcc	cctttgtgagggaagtgagatt	243	Proliferating cell nuclear antigen n=3 Tax=leotiomyceta TaxID=716546 RepID=M7TG08_BOTF1
DNA replication and cell cycle	Bcin07g06910	Bcmet30	0.180734	0.034297	tactttaccttcctcgtcctgg	gttatggcgcaatgctgaa	140	Probable E3 ubiquitin ligase complex SCF subunit sconB n=153 Tax=Opisthokonta TaxID=33154 RepID=SCONB_EMENI
Membrane metabolism	Bcin08g03620		0.155861	0.418889	taacttgtaatggcgggtgtc	aagacgacgagaagaaccca	137	Uncharacterized protein n=1 Tax=Sclerotinia sclerotiorum (strain ATCC 18683 / 1980 / Ss-1) TaxID=665079 RepID=A7ED12_SCLS1
ABC transporters	Bcin13g00710	BcatrB	74.428	43.12	cgggagtcttcagtaatgttgc	gttgatgttggttgcgtggt	230	ABC transporters Brefeldin A resistance protein n=1 Tax=Aspergillus udagawae TaxID=91492 RepID=A0A0K8L0E5_9EURO
