# Supplementary material for: Genome-wide transcriptomic analysis of the response of Botrytis cinerea to wuyiencin
Source: PLoS One. 2020 Apr 29;15(4):e0224643. doi: 10.1371/journal.pone.0224643 (PMC7190121; doi:10.1371/journal.pone.0224643)
Supplement: S2 Table — (XLSX) [file pone.0224643.s002.xlsx]

## Sheet: table S1
Table S1. Gene expression changes of B. cinerea in 0 (CK) and 100 μg/mL Wuyiencin treatments.
Functional categories	Gene ID	Gene	CK readcount	Wuyimycin readcount	log2FC	pval	padj	Discription
Amino acid metabolisms	Bcin07g04780	Bcaro8	217.173	7047.58	5.02021	7.71e-13	6.69e-11	Amino transferase
Amino acid metabolisms	Bcin04g01520	-	898.815	27062.2	4.91211	1.22e-12	1e-10	Branched-chain-amino-acid aminotransferase
Amino acid metabolisms	Bcin07g00730	-	860.483	19024.4	4.46656	1.03e-10	5.69e-09	L-ornithine aminotransferase
Amino acid metabolisms	Bcin15g05090	-	99.107	24.6347	-2.0083	0.0031783	0.02344	Tyrosinase
Amino acid metabolisms	Bcin16g01460	-	479.799	22.1432	-4.4375	1.74e-05	0.00030021	Tyrosinase
Amino acid metabolisms	Bcin06g01710	-	1328.35	182.405	-2.86442	5.7e-06	0.00011356	Putative aromatic-l-amino-acid decarboxylase protein
Amino acid metabolisms	Bcin01g08900	-	906.479	100.009	-3.18014	1.93e-06	4.31e-05	Amine oxidase
Amino acid metabolisms	Bcin05g07030	-	3530.84	65.4858	-5.75269	4.7e-05	0.00071215	Amine oxidase
Amino acid metabolisms	Bcin15g03370	-	4792.37	13094.1	1.45011	0.0080906	0.048033	4-hydroxyphenylpyruvate dioxygenase
Amino acid metabolisms	Bcin11g01020	-	1035.37	113.578	-3.18839	3.54e-05	0.00055438	Uncharacterized protein
Amino acid metabolisms	Bcin11g01050	-	2710.86	247.743	-3.45184	9.71e-08	2.95e-06	Uncharacterized protein
Amino acid metabolisms	Bcin11g01060	-	1285.33	16.6322	-6.27202	5.08e-17	8.17e-15	Phenylacetate 2-hydroxylase
Amino acid metabolisms	Bcin13g01430	-	329.414	1993.05	2.59701	4.5e-05	0.00068449	3-methyl-2-oxobutanoate dehydrogenase (2-methylpropanoyl-transferring)
Amino acid metabolisms	Bcin13g03020	-	489.299	1891.95	1.95109	0.0014642	0.012675	3-methyl-2-oxobutanoate dehydrogenase (lipoamide)
Amino acid metabolisms	Bcin11g04250	-	196.444	2045.65	3.38037	4.34e-07	1.11e-05	Dihydrolipoamide acetyltransferase component of pyruvate dehydrogenase complex
Amino acid metabolisms	Bcin03g05840	-	652.836	3639.16	2.47881	9.12e-05	0.0012397	Enoyl-CoA hydratase n=4 Tax=Leotiomycetes
Amino acid metabolisms	Bcin01g03020	-	617.377	5486.35	3.15162	1.76e-06	3.99e-05	Methylmalonate-semialdehyde dehydrogenase
Amino acid metabolisms	Bcin14g01940	-	252.903	830.851	1.716	0.0045352	0.030791	Glutamate-cysteine ligase
Amino acid metabolisms	Bcin04g03090	-	96.0483	3339.76	5.11984	3.69e-13	3.32e-11	Related to threonine dehydratase
Amino acid metabolisms	Bcin01g04960	Bcpot1	30.9921	154.551	2.31811	0.00046086	0.0049004	Acetyl-CoA acyltransferase
Amino acid metabolisms	Bcin02g07690	-	953.178	5120.96	2.4256	5.56e-05	0.00081561	Methylglutaconyl-CoA hydratase
Amino acid metabolisms	Bcin08g05050	-	518.877	1702.37	1.71408	0.0061	0.038571	Putative isovaleryl-CoA dehydrogenase
Amino acid metabolisms	Bcin04g04450	-	218.737	3266.16	3.90033	1.23e-06	2.85e-05	3-hydroxy-3-methylglutaryl coenzyme A synthase
Functional categories	Gene ID	Gene	CK readcount	Wuyimycin readcount	log2FC	pval	padj	Discription
Protein synthesis	Bcin03g00590	Bcrps5	3593.32	11652.7	1.69727	0.0058244	0.037297	40S ribosomal protein S5
Protein synthesis	Bcin03g06970	-	8740.06	28224.6	1.69124	0.0062729	0.039482	40S ribosomal protein s14
Protein synthesis	Bcin04g05440	-	4773.38	16598.2	1.79794	0.0039819	0.028042	40S ribosomal protein s23
Protein synthesis	Bcin03g00790	-	8128.16	30253.1	1.89608	0.0031313	0.023211	40S ribosomal protein S25
Protein synthesis	Bcin03g01820	-	4425.47	14207	1.6827	0.006804	0.042008	60S ribosomal protein l10
Protein synthesis	Bcin14g04790	-	6987.42	22025.5	1.65634	0.0065462	0.040816	Ribosomal protein L15
Protein synthesis	Bcin09g06480	-	3406.96	11391.3	1.74137	0.0048827	0.03242	60S ribosomal protein L24
Protein synthesis	Bcin13g03600	-	3798.28	13436.2	1.82271	0.0034108	0.02482	60S ribosomal protein L26
Protein synthesis	Bcin02g05140	Bcrpl28	6553.79	24360.9	1.89417	0.0024566	0.019013	60S ribosomal proteinl27ae
Protein synthesis	Bcin10g03580	Bcrpl29	5100.6	16119	1.66002	0.0068947	0.042438	60S ribosomal protein L29
Protein synthesis	Bcin09g05600	Bcrpl30	5499.54	16981.2	1.62655	0.0081975	0.0484	60S ribosomal protein l30
Protein synthesis	Bcin01g00770	-	6839.27	22745.6	1.73367	0.0051988	0.033995	Ribosomal protein L37
Protein synthesis	Bcin05g06070	Bcrpl38	3299.31	10466	1.66548	0.0072243	0.043973	60S ribosomal protein l38
Protein synthesis	Bcin13g00830	-	7574.16	24458.1	1.69115	0.0060818	0.038517	60S ribosomal protein L43
Protein synthesis	Bcin09g02490	-	7588.4	25985	1.77581	0.0042299	0.029397	60S ribosomal protein L44
Protein synthesis	Bcin08g05590	Bcsqt1	1887.33	8069.59	2.09615	0.00032921	0.0036864	60S ribosome biogenesis protein SQT1
Protein synthesis	Bcin01g09530	-	77.037	2011.78	4.70678	2.84e-10	1.46e-08	HSP 20 family, chaperone
Functional categories	Gene ID	Gene	CK readcount	Wuyimycin readcount	log2FC	pval	padj	Discription
Carbon metabolism and Energy metabolism	Bcin15g05660	Bcgs1	10025.3	1195.7	-3.06771	4.41e-05	0.00067316	Glucan 1,4-alpha-glucosidase
Carbon metabolism and Energy metabolism	Bcin07g03110	-	3438.15	648.331	-2.40683	0.0018575	0.015205	2-methylcitrate dehydratase protein
Carbon metabolism and Energy metabolism	Bcin04g03150	-	395.382	24.0789	-4.03741	1.01e-05	0.00018757	Propionate-CoA ligase
Carbon metabolism and Energy metabolism	Bcin01g00400	Bccyb2	766.304	130.678	-2.5519	0.0019888	0.016009	L-lactate dehydrogenase
Carbon metabolism and Energy metabolism	Bcin07g06960	-	4787.68	755.807	-2.66324	0.0016566	0.013901	Acetyl-CoA carboxylase
Carbon metabolism and Energy metabolism	Bcin16g00630	Bcpck1	11181.9	1054.58	-3.40642	1.97e-05	0.0003323	Pyruvate carboxykinase
Carbon metabolism and Energy metabolism	Bcin09g06110	-	5459.19	1358.41	-2.00677	0.0012377	0.011038	Malate synthase, glyoxysomal
Carbon metabolism and Energy metabolism	Bcin01g01100	Bcndi1	690.804	179.87	-1.94132	0.0028734	0.021601	NADH dehydrogenase
Carbon metabolism and Energy metabolism	Bcin04g00750	-	738.061	33.7287	-4.45169	8.04e-08	2.48e-06	Plasma membrane ATPase
Carbon metabolism and Energy metabolism	Bcin10g04670	-	515.899	1779.08	1.78597	0.0047514	0.031754	NADH-ubiquinone oxidoreductase B12 subunit
Carbon metabolism and Energy metabolism	Bcin14g00100	-	649.848	2122.35	1.70749	0.0065465	0.040816	NADH-ubiquinone oxidoreductase
Carbon metabolism and Energy metabolism	Bcin10g01500	-	416.78	11479.6	4.78364	8.23e-12	5.91e-10	ATP synthase protein 9 (Lipid-binding protein)
Carbon metabolism and Energy metabolism	Bcin02g03350	Bccox17	238.853	779.386	1.70622	0.0051035	0.033469	Cytochrome C oxidase copper chaperone-domain-containing protein
Carbon metabolism and Energy metabolism	Bcin16g04640	Bcfdh1	621.786	3843.88	2.62807	1.76e-05	0.00030242	Formate dehydrogenase
Carbon metabolism and Energy metabolism	Bcin03g01010	-	37682.6	11894.3	-1.66363	0.0059493	0.037876	ADP/ATP mitochondrial carrier protein
Functional categories	Gene ID	Gene	CK readcount	Wuyimycin readcount	log2FC	pval	padj	Discription
Putative secreted metabolites and proteins	Bcin03g00480	Bcxyn11A	10.9846	205.038	4.22233	6.63e-09	2.63e-07	Endo-1,4-beta-xylanase 11A
Putative secreted metabolites and proteins	Bcin08g02970	Bcpme1	39.399	1104.02	4.80846	8.11e-12	5.85e-10	Pectin methylesterases
Putative secreted metabolites and proteins	Bcin03g03830	Bcpme2	41.1315	250.719	2.60776	0.00010065	0.0013485	Pectin methylesterases
Putative secreted metabolites and proteins	Bcin14g00850	Bcpg1	568.784	9309.15	4.0327	1.01e-09	4.7e-08	Endopolygalacturonase 1
Putative secreted metabolites and proteins	Bcin14g00610	Bcpg2	0.693965	2806.3	11.9815	1.68e-18	3.27e-16	Polygalacturonase 2
Putative secreted metabolites and proteins	Bcin01g07330	Bcpg5	8.72648	37.2455	2.09359	0.0017136	0.014289	Endopolygalacturonase 5
Putative secreted metabolites and proteins	Bcin03g05820	-	12.3091	870.22	6.14359	1.89e-16	2.71e-14	Putative pectate lyase A
Putative secreted metabolites and proteins	Bcin01g06010	Bccrh1	921.897	22374.3	4.60109	9.73e-12	6.94e-10	Glycoside hydrolase family 16 protein
Putative secreted metabolites and proteins	Bcin03g03630	-	15.5756	1215.87	6.28656	5.25e-11	3.15e-09	Xyloglucan-specific endo-beta-1,4-glucanase
Putative secreted metabolites and proteins	Bcin14g00860	-	60.1848	441.314	2.87433	0.0018357	0.015068	Pectinesterase
Putative secreted metabolites and proteins	Bcin14g03430	-	289.74	3928.45	3.76113	3.85e-09	1.6e-07	Polysaccharide Lyase family 1 protein
Putative secreted metabolites and proteins	Bcin03g00280	-	1.71731	16.795	3.2898	0.0010938	0.0099597	Probable pectin lyase A
Putative secreted metabolites and proteins	Bcin15g05030	-	110.681	26.8429	-2.04379	0.0019705	0.015925	Glycoside hydrolase family 28 protein
Putative secreted metabolites and proteins	Bcin06g02140	-	27.4696	6.50568	-2.07806	0.0058211	0.037297	Glycoside hydrolase family 28 protein
Putative secreted metabolites and proteins	Bcin13g02100	-	10.1084	0.26	-5.2809	0.00012256	0.0016098	Glucanase
Putative secreted metabolites and proteins	Bcin16g03020	-	70.0153	4.65762	-3.91001	3.17e-07	8.32e-06	Endoglucanase 1
Putative secreted metabolites and proteins	Bcin12g06590	-	2.45355	32.6386	3.73364	1.67e-05	0.00029063	(Trans)glycosidase
Putative secreted metabolites and proteins	Bcin01g05680	-	819.321	12.346	-6.05231	0.00019301	0.002339	Mannosyl-oligosaccharide alpha-1,2-mannosidase 1B protein
Putative secreted metabolites and proteins	Bcin01g07210	-	465.874	9.49452	-5.6167	1.49e-05	0.00026347	Uncharacterized protein
Putative secreted metabolites and proteins	Bcin05g08130	-	111.373	33.1462	-1.74849	0.0062853	0.039514	Immunoglobulin I-set domain-containing protein
Putative secreted metabolites and proteins	Bcin09g04150	-	411.499	56.5804	-2.86252	1.34e-05	0.00023887	Uncharacterized protein
Putative secreted metabolites and proteins	Bcin12g00300	-	156.371	39.0615	-2.00115	0.002814	0.021281	Glycoside hydrolase family 35 protein
Putative secreted metabolites and proteins	Bcin14g05510	-	79.217	297.115	1.90714	0.0013671	0.01198	Uncharacterized protein
Functional categories	Gene ID	Gene	CK readcount	Wuyimycin readcount	log2FC	pval	padj	Discription
DNA replication and cell cycle	Bcin16g02310	Bcpol1	707.42	113.78	-2.63632	1.86e-05	0.00031379	DNA polymerase
DNA replication and cell cycle	Bcin08g00800	Bcpol12	309.011	78.5687	-1.97563	0.0010425	0.0095812	Uncharacterized protein
DNA replication and cell cycle	Bcin08g00460	Bcpri2	600.967	159.582	-1.91299	0.0023939	0.018563	DNA primase large subunit
DNA replication and cell cycle	Bcin08g05510	Bcpol3	322.275	87.9712	-1.87319	0.0017286	0.014375	DNA polymerase
DNA replication and cell cycle	Bcin02g07590	-	173.382	50.5831	-1.77723	0.0034785	0.025177	DNA polymerase epsilon catalytic subunit
DNA replication and cell cycle	Bcin15g02990	-	408.21	119.162	-1.77639	0.0023464	0.018277	DNA helicase
DNA replication and cell cycle	Bcin12g06740	Bcmcm6	862.694	203.864	-2.08124	0.00043375	0.004674	DNA helicase
DNA replication and cell cycle	Bcin01g06320	Bcpol30	903.001	280.587	-1.68628	0.0040543	0.028357	Proliferating cell nuclear antigen
DNA replication and cell cycle	Bcin12g01760	Bcrfa2	654.202	218.102	-1.58473	0.0074281	0.044893	Uncharacterized protein
DNA replication and cell cycle	Bcin01g06090	Bccdc6	440.57	112.274	-1.97235	0.0023646	0.018407	Cell division control protein
DNA replication and cell cycle	Bcin07g06910	Bcmet30	1584.52	286.377	-2.46806	5.47e-05	0.00080768	Probable E3 ubiquitin ligase complex SCF subunit sconB
DNA replication and cell cycle	Bcin09g01360	Bcmrc1	487.002	114.049	-2.09427	0.0035385	0.025536	Uncharacterized protein
Functional categories	Gene ID	Gene	CK readcount	Wuyimycin readcount	log2FC	pval	padj	Discription
Genes related to other metabolism	Bcin08g03620	-	3350.69	522.242	-2.68167	0.0013002	0.011482	Uncharacterized protein
Genes related to other metabolism	Bcin03g05090	-	1253.2	5165.79	2.04337	0.00053263	0.0055128	Uncharacterized protein
Genes related to other metabolism	Bcin12g01770	-	1022.9	7582.11	2.88993	8.35e-06	0.00015915	Acetyltransferase
Genes related to other metabolism	Bcin01g06010	Bccrh1	921.897	22374.3	4.60109	9.73e-12	6.94e-10	Glycoside hydrolase family 16 protein
Genes related to other metabolism	Bcin13g00710	BcatrB	487.319	36270.2	6.21777	4.96e-14	5.2e-12	ABC transporters Brefeldin A resistance protein
Genes related to other metabolism	Bcin09g00150	Bchex1	3590.5	12432.2	1.79183	0.0013415	0.011781	Similar to MFS sugar transporter
Genes related to other metabolism	Bcin14g02870	Bcmfs1	267.444	2760.55	3.36765	0.0073598	0.04464	Putative HC-toxin efflux carrier TOXA
Genes related to other metabolism	Bcin15g00270	BcmfsM2	350.521	2892.5	3.04474	0.00075453	0.0074149	Related to major facilitator (MFS1) transporter
