# Supplementary material for: Genome-wide transcriptomic analysis of the response of Botrytis cinerea to wuyiencin
Source: PLoS One. 2020 Apr 29;15(4):e0224643. doi: 10.1371/journal.pone.0224643 (PMC7190121; doi:10.1371/journal.pone.0224643)
Supplement: S3 Table — (XLS) [file pone.0224643.s003.xls]

Table S3. The information of metabolic pathways of the differentially expressed genes (DEGs) in Botrytis cinerea cultivated with 100 ��g/mL and without wuyiencin.
##Databases: KEGG PATHWAY
##Statistical test method: hypergeometric test / Fisher's exact test
									Hyperlink
#Term	Database	ID	Input number	Background number	P-Value	Input	KEGG_ID/KO	Entrez_ID	http://www.genome.jp/kegg-bin/show_pathway?bfu01220/bfu:BC1G_02415%09red/bfu:BC1G_08583%09red/bfu:BC1G_14568%09red/bfu:BC1G_00050%09red/bfu:BC1G_03120%09red/bfu:BC1G_14682%09red/bfu:BC1G_13143%09red/bfu:BC1G_15612%09red/bfu:BC1G_11002%09red/bfu:BC1G_11595%09red
Degradation of aromatic compounds	KEGG PATHWAY	bfu01220	10	20	0.004486162	Bcin15g05320|Bcin09g00770|Bcin02g04380|Bcin08g06240|Bcin12g02330|Bcin08g00130|Bcin05g08190|Bcin12g05670|Bcin06g04460|Bcin06g07120	bfu:BC1G_11595|bfu:BC1G_15612|bfu:BC1G_08583|bfu:BC1G_11002|bfu:BC1G_03120|bfu:BC1G_14568|bfu:BC1G_13143|bfu:BC1G_00050|bfu:BC1G_02415|bfu:BC1G_14682|	| | | | | | | | | |	http://www.genome.jp/kegg-bin/show_pathway?bfu00350/bfu:BC1G_07219%09red/bfu:BC1G_02972%09red/bfu:BC1G_00004%09red/bfu:BC1G_14626%09red/bfu:BC1G_01168%09red/bfu:BC1G_03946%09red/bfu:BC1G_15125%09red/bfu:BC1G_15830%09red/bfu:BC1G_14722%09red
Tyrosine metabolism	KEGG PATHWAY	bfu00350	10	21	0.005838552	Bcin02g02120|Bcin15g05090|Bcin11g01020|Bcin06g01710|Bcin16g01460|Bcin15g03370|Bcin01g08900|Bcin05g07030|Bcin07g04780|Bcin11g01050	bfu:BC1G_15830|bfu:BC1G_15125|bfu:BC1G_14722|bfu:BC1G_01168|bfu:BC1G_15830|bfu:BC1G_02972|bfu:BC1G_00004|bfu:BC1G_14626|bfu:BC1G_07219|bfu:BC1G_03946|	| | | | | | | | | |	http://www.genome.jp/kegg-bin/show_pathway?bfu00130/bfu:BC1G_12033%09red/bfu:BC1G_02972%09red/bfu:BC1G_04318%09red/bfu:BC1G_07219%09red/bfu:BC1G_12671%09red/bfu:BC1G_08037%09red
Ubiquinone and other terpenoid-quinone biosynthesis	KEGG PATHWAY	bfu00130	6	9	0.010118703	Bcin13g01440|Bcin02g05840|Bcin14g03530|Bcin15g03370|Bcin06g06350|Bcin07g04780	bfu:BC1G_04318|bfu:BC1G_08037|bfu:BC1G_12033|bfu:BC1G_02972|bfu:BC1G_12671|bfu:BC1G_07219|	| | | | | |	http://www.genome.jp/kegg-bin/show_pathway?bfu03010/bfu:BC1G_02123%09red/bfu:BC1G_03777%09red/bfu:BC1G_15909%09red/bfu:BC1G_04405%09red/bfu:BC1G_09783%09red/bfu:BC1G_09520%09red/bfu:BC1G_10723%09red/bfu:BC1G_01773%09red/bfu:BC1G_14930%09red/bfu:BC1G_14346%09red/bfu:BC1G_13556%09red/bfu:BC1G_04942%09red/bfu:BC1G_02151%09red/bfu:BC1G_01982%09red/bfu:BC1G_07132%09red/bfu:BC1G_11777%09red/bfu:BC1G_07…
Ribosome	KEGG PATHWAY	bfu03010	26	97	0.01206499	Bcin02g05140|Bcin03g01820|Bcin03g00590|Bcin07g01150|Bcin03g06970|Bcin14g04790|Bcin14g04100|Bcin09g05600|Bcin02g06070|Bcin13g03600|Bcin06g00380|Bcin01g00770|Bcin09g05590|Bcin05g06130|Bcin09g06480|Bcin05g06070|Bcin16g04810|Bcin01g09620|Bcin03g01900|Bcin09g03550|Bcin09g02490|Bcin03g00790|Bcin10g03580|Bcin08g03530|Bcin13g00830|Bcin04g05440	bfu:BC1G_08129|bfu:BC1G_01982|bfu:BC1G_02151|bfu:BC1G_09783|bfu:BC1G_06215|bfu:BC1G_15909|bfu:BC1G_13556|bfu:BC1G_09519|bfu:BC1G_14930|bfu:BC1G_04942|bfu:BC1G_00988|bfu:BC1G_14346|bfu:BC1G_09520|bfu:BC1G_01766|bfu:BC1G_07696|bfu:BC1G_01773|bfu:BC1G_10723|bfu:BC1G_08345|bfu:BC1G_01972|bfu:BC1G_09984|bfu:BC1G_07132|bfu:BC1G_02123|bfu:BC1G_11777|bfu:BC1G_06756|bfu:BC1G_04405|bfu:BC1G_03777|	| | | | | | | | | | | | | | | | | | | | | | | | | |	http://www.genome.jp/kegg-bin/show_pathway?bfu00640/bfu:BC1G_02678%09red/bfu:BC1G_00915%09red/bfu:BC1G_04319%09red/bfu:BC1G_14088%09red/bfu:BC1G_11289%09red/bfu:BC1G_11541%09red/bfu:BC1G_04435%09red/bfu:BC1G_11821%09red/bfu:BC1G_03362%09red
Propanoate metabolism	KEGG PATHWAY	bfu00640	9	22	0.018132727	Bcin13g03020|Bcin15g05660|Bcin01g03020|Bcin07g06960|Bcin11g04250|Bcin07g03110|Bcin04g03150|Bcin13g01430|Bcin03g05840	bfu:BC1G_14088|bfu:BC1G_11541|bfu:BC1G_11821|bfu:BC1G_11289|bfu:BC1G_03362|bfu:BC1G_02678|bfu:BC1G_04435|bfu:BC1G_04319|bfu:BC1G_00915|	| | | | | | | | |	http://www.genome.jp/kegg-bin/show_pathway?bfu00480/bfu:BC1G_12690%09red/bfu:BC1G_16073%09red/bfu:BC1G_05361%09red/bfu:BC1G_08470%09red/bfu:BC1G_02744%09red/bfu:BC1G_12605%09red/bfu:BC1G_02031%09red/bfu:BC1G_05767%09red/bfu:BC1G_09645%09red/bfu:BC1G_12446%09red/bfu:BC1G_12274%09red
Glutathione metabolism	KEGG PATHWAY	bfu00480	11	31	0.02066737	Bcin07g02610|Bcin05g01430|Bcin04g06740|Bcin07g00230|Bcin03g01480|Bcin14g01940|Bcin06g03060|Bcin10g00740|Bcin08g00300|Bcin08g01360|Bcin07g03430	bfu:BC1G_02744|bfu:BC1G_12446|bfu:BC1G_12274|bfu:BC1G_05361|bfu:BC1G_02031|bfu:BC1G_08470|bfu:BC1G_05767|bfu:BC1G_09645|bfu:BC1G_16073|bfu:BC1G_12690|bfu:BC1G_12605|	| | | | | | | | | | |	http://www.genome.jp/kegg-bin/show_pathway?bfu00280/bfu:BC1G_08865%09red/bfu:BC1G_00915%09red/bfu:BC1G_10603%09red/bfu:BC1G_04319%09red/bfu:BC1G_14088%09red/bfu:BC1G_03362%09red/bfu:BC1G_10324%09red/bfu:BC1G_11821%09red/bfu:BC1G_04181%09red/bfu:BC1G_13290%09red/bfu:BC1G_08841%09red
Valine, leucine and isoleucine degradation	KEGG PATHWAY	bfu00280	11	31	0.02066737	Bcin13g03020|Bcin01g03020|Bcin04g01520|Bcin02g07690|Bcin11g04250|Bcin08g05050|Bcin01g04960|Bcin04g04450|Bcin13g01430|Bcin03g05840|Bcin08g04860	bfu:BC1G_14088|bfu:BC1G_11821|bfu:BC1G_10603|bfu:BC1G_10324|bfu:BC1G_03362|bfu:BC1G_08865|bfu:BC1G_13290|bfu:BC1G_04181|bfu:BC1G_04319|bfu:BC1G_00915|bfu:BC1G_08841|	| | | | | | | | | | |	http://www.genome.jp/kegg-bin/show_pathway?bfu01100/bfu:BC1G_08865%09red/bfu:BC1G_13831%09red/bfu:BC1G_00004%09red/bfu:BC1G_04262%09red/bfu:BC1G_03468%09red/bfu:BC1G_03469%09red/bfu:BC1G_13616%09red/bfu:BC1G_15520%09red/bfu:BC1G_13450%09red/bfu:BC1G_07703%09red/bfu:BC1G_13753%09red/bfu:BC1G_13515%09red/bfu:BC1G_05433%09red/bfu:BC1G_12227%09red/bfu:BC1G_02294%09red/bfu:BC1G_07278%09red/bfu:BC1G_11…
Metabolic pathways	KEGG PATHWAY	bfu01100	140	755	0.024075283	Bcin09g05460|Bcin14g00610|Bcin09g06110|Bcin10g04230|Bcin03g00230|Bcin07g04780|Bcin04g05060|Bcin12g01060|Bcin04g06570|Bcin04g06740|Bcin01g00400|Bcin03g01040|Bcin11g01020|Bcin01g04160|Bcin02g00420|Bcin04g04490|Bcin14g00850|Bcin01g05680|Bcin14g03530|Bcin02g04380|Bcin15g05090|Bcin04g01380|Bcin03g06830|Bcin09g01320|Bcin16g03500|Bcin14g00100|Bcin01g05750|Bcin09g02810|Bcin07g06550|Bcin09g05800|Bcin15g03…	bfu:BC1G_07110|bfu:BC1G_11143|bfu:BC1G_09443|bfu:BC1G_03723|bfu:BC1G_12513|bfu:BC1G_07219|bfu:BC1G_04262|bfu:BC1G_03469|bfu:BC1G_12307|bfu:BC1G_12274|bfu:BC1G_14059|bfu:BC1G_02094|bfu:BC1G_14722|bfu:BC1G_12218|bfu:BC1G_05538|bfu:BC1G_04186|bfu:BC1G_11143|bfu:BC1G_00455|bfu:BC1G_12033|bfu:BC1G_08583|bfu:BC1G_15125|bfu:BC1G_10623|bfu:BC1G_06199|bfu:BC1G_13616|bfu:BC1G_10936|bfu:BC1G_13831|bfu:BC1G_…	| | | | | | | | | | | | | | | | | | | | | | | | | | | | | | | | | | | | | | | | | | | | | | | | | | | | | | | | | | | | | | | | | | | | | | | | | | | | | | | | | | | | | | | | | | | | | | | | | | | | | | | | | | | | | | | | | | | | | | | | | | | | | | | | | | | | | | | | | | | |	http://www.genome.jp/kegg-bin/show_pathway?bfu00040/bfu:BC1G_05697%09red/bfu:BC1G_02529%09red/bfu:BC1G_00230%09red/bfu:BC1G_01617%09red/bfu:BC1G_00617%09red/bfu:BC1G_00912%09red/bfu:BC1G_11143%09red
Pentose and glucuronate interconversions	KEGG PATHWAY	bfu00040	9	24	0.027105521	Bcin06g03470|Bcin14g00610|Bcin08g02970|Bcin02g02110|Bcin01g07330|Bcin05g02520|Bcin03g03830|Bcin03g05820|Bcin14g00850	bfu:BC1G_05697|bfu:BC1G_11143|bfu:BC1G_00617|bfu:BC1G_02529|bfu:BC1G_00230|bfu:BC1G_01617|bfu:BC1G_00617|bfu:BC1G_00912|bfu:BC1G_11143|	| | | | | | | | |	http://www.genome.jp/kegg-bin/show_pathway?bfu00500/bfu:BC1G_01033%09red/bfu:BC1G_06035%09red/bfu:BC1G_03983%09red/bfu:BC1G_13139%09red/bfu:BC1G_00230%09red/bfu:BC1G_01617%09red/bfu:BC1G_00617%09red/bfu:BC1G_03893%09red/bfu:BC1G_05538%09red/bfu:BC1G_08269%09red/bfu:BC1G_11143%09red/bfu:BC1G_07110%09red/bfu:BC1G_09079%09red/bfu:BC1G_13944%09red
Starch and sucrose metabolism	KEGG PATHWAY	bfu00500	16	60	0.044579661	Bcin09g05460|Bcin11g01370|Bcin14g00610|Bcin02g08340|Bcin09g00200|Bcin01g09100|Bcin05g08230|Bcin08g02970|Bcin04g06250|Bcin01g07330|Bcin05g02520|Bcin03g03830|Bcin02g00420|Bcin13g02100|Bcin06g00680|Bcin14g00850	bfu:BC1G_07110|bfu:BC1G_03983|bfu:BC1G_11143|bfu:BC1G_13944|bfu:BC1G_09079|bfu:BC1G_08269|bfu:BC1G_13139|bfu:BC1G_00617|bfu:BC1G_03893|bfu:BC1G_00230|bfu:BC1G_01617|bfu:BC1G_00617|bfu:BC1G_05538|bfu:BC1G_06035|bfu:BC1G_01033|bfu:BC1G_11143|	| | | | | | | | | | | | | | | |	http://www.genome.jp/kegg-bin/show_pathway?bfu00910/bfu:BC1G_08946%09red/bfu:BC1G_15454%09red/bfu:BC1G_06521%09red/bfu:BC1G_15991%09red/bfu:BC1G_00369%09red/bfu:BC1G_09772%09red
